# Supplementary material for: The first record of Tremoctopus violaceussensu stricto Delle Chiaje,1830 in southwestern Gulf of Mexico gives a hint of the taxonomic status of Tremoctopus gracilis
Source: Zookeys. 2021 Jan 26;1012:55–69. doi: 10.3897/zookeys.1012.55718 (PMC7854555; doi:10.3897/zookeys.1012.55718)
Supplement: XML Treatment for Tremoctopus violaceus [file zookeys.1012.55718-treatment1.xml]

<!DOCTYPE tp:taxon-treatment
  PUBLIC "-//TaxonX//DTD Taxonomic Treatment Publishing DTD v0 20100105//EN" "tax-treatment-NSO.dtd">
<tp:taxon-treatment xmlns:tp="http://www.plazi.org/taxpub"><tp:treatment-meta><kwd-group><label>Taxon classification</label><kwd><named-content xmlns:xlink="http://www.w3.org/1999/xlink" content-type="kingdom">Animalia</named-content></kwd><kwd><named-content xmlns:xlink="http://www.w3.org/1999/xlink" content-type="order">Octopoda</named-content></kwd><kwd><named-content xmlns:xlink="http://www.w3.org/1999/xlink" content-type="family">Tremoctopodidae</named-content></kwd></kwd-group><mixed-citation publication-type="journal"><person-group><name><surname>Jiménez-Badillo</surname><given-names>María de Lourdes</given-names></name><name><surname>Meiners-Mandujano</surname><given-names>César</given-names></name><name><surname>Galindo-Cortes</surname><given-names>Gabriela</given-names></name><name><surname>Morillo-Velarde</surname><given-names>Piedad S.</given-names></name><name><surname>González-Gómez</surname><given-names>Roberto</given-names></name><name><surname>Barriga-Sosa</surname><given-names>Irene de los Angeles</given-names></name><name><surname>Pliego-Cárdenas</surname><given-names>Ricardo</given-names></name></person-group><article-title>The first record of <italic><tp:taxon-name><tp:taxon-name-part taxon-name-part-type="genus" reg="Tremoctopus">Tremoctopus</tp:taxon-name-part> <tp:taxon-name-part taxon-name-part-type="species" reg="violaceus">violaceus</tp:taxon-name-part></tp:taxon-name></italic><italic>sensu stricto</italic> Delle Chiaje,1830 in southwestern Gulf of Mexico gives a hint of the taxonomic status of <italic><tp:taxon-name><tp:taxon-name-part taxon-name-part-type="genus" reg="Tremoctopus">Tremoctopus</tp:taxon-name-part> <tp:taxon-name-part taxon-name-part-type="species" reg="gracilis">gracilis</tp:taxon-name-part></tp:taxon-name></italic></article-title><source>Zookeys</source><day>26</day><month>1</month><year>2021</year><volume>1012</volume><fpage>55</fpage><lpage>69</lpage><pub-id pub-id-type="doi">10.3897/zookeys.1012.55718</pub-id></mixed-citation></tp:treatment-meta><tp:nomenclature><tp:taxon-name><object-id xmlns:xlink="http://www.w3.org/1999/xlink" content-type="arpha" xlink:type="simple">CEAEE406-6952-5B14-B458-598AB8136E55</object-id>
            <tp:taxon-name-part taxon-name-part-type="genus" reg="Tremoctopus">Tremoctopus</tp:taxon-name-part>
            <tp:taxon-name-part taxon-name-part-type="species" reg="violaceus">violaceus</tp:taxon-name-part>
          </tp:taxon-name><tp:taxon-authority>delle Chiaje, 1830</tp:taxon-authority><xref ref-type="fig" rid="F2">Figures 2</xref><xref ref-type="fig" rid="F3">, 3</xref></tp:nomenclature><tp:treatment-sec sec-type="material" id="SECID0ECJAE"><title>Material examined.</title><p>Mexico • 1 female, 640 mm <abbrev xmlns:xlink="http://www.w3.org/1999/xlink" xlink:title="Total length" id="ABBRID0EIJAE" xlink:type="simple">TL</abbrev>; 135 mm <abbrev xmlns:xlink="http://www.w3.org/1999/xlink" xlink:title="maximum likelihood" id="ABBRID0EMJAE" xlink:type="simple">ML</abbrev>; southwestern Gulf of Mexico, Veracruz, Antón Lizardo; <named-content xmlns:xlink="http://www.w3.org/1999/xlink" content-type="dwc:verbatimCoordinates" xlink:type="simple"><named-content content-type="geo-json" specific-use="{&#34;type&#34;:&#34;Point&#34;,&#34;coordinates&#34;:[-95.988056,19.056667]}" id="NCID0ETJAE" xlink:type="simple">19°03'24"N, 95°59'17"W</named-content></named-content>; 20 July 2019; Jiménez-Badillo, L; recovered alive by fishermen; GenBank: <ext-link xmlns:xlink="http://www.w3.org/1999/xlink" ext-link-type="gen" xlink:href="MT271737" xlink:type="simple">MT271737</ext-link>; specimen code CNMO 8042.</p><p>The analyzed octopod was an adult female (<abbrev xmlns:xlink="http://www.w3.org/1999/xlink" xlink:title="Total length" id="ABBRID0E6JAE" xlink:type="simple">TL</abbrev> of 640 mm, <abbrev xmlns:xlink="http://www.w3.org/1999/xlink" xlink:title="maximum likelihood" id="ABBRID0EDKAE" xlink:type="simple">ML</abbrev><sub>d</sub> 135 mm, and TW 1.02 kg). It was found alive and was showing signs of disorientation and gross color pattern changes on the blanket from iridescent transparent to reddish-brown (Fig. <xref ref-type="fig" rid="F2">2A, D, F</xref>). The specimen had no apparent damage. Upon approach and handling by the fisherman, the octopus became threatened, extended her web, and jettisoned her eggs (Fig. <xref ref-type="fig" rid="F2">2B–D</xref>. A few meters away from the octopus, there appeared what was probably the eggs attached to a rod-like structure, but this could not be collected only recorded by video. This observation provides evidence of autotomy as a means of protection of the egg mass (Fig. <xref ref-type="fig" rid="F2">2G–I</xref>). The specimen is inferred to be sexually mature (Fig. <xref ref-type="fig" rid="F2">2E</xref>). Water pores, the coiled web on the ventral side of the animal, and some chromatophores on the web, which are characteristic of the species, were seen and recorded by video (Fig. <xref ref-type="fig" rid="F2">2A–D, G</xref>).</p><fig id="F2" position="float" orientation="portrait"><object-id xmlns:xlink="http://www.w3.org/1999/xlink" content-type="doi" xlink:type="simple">10.3897/zookeys.1012.55718.figure2</object-id><object-id xmlns:xlink="http://www.w3.org/1999/xlink" content-type="arpha" xlink:type="simple">6554EC87-818F-5D61-A5E6-4D3878C1AEF2</object-id><label>Figure 2.</label><caption><p>Photographic record of the <italic><tp:taxon-name><tp:taxon-name-part taxon-name-part-type="genus" reg="Tremoctopus">Tremoctopus</tp:taxon-name-part> <tp:taxon-name-part taxon-name-part-type="species" reg="violaceus">violaceus</tp:taxon-name-part></tp:taxon-name></italic> specimen (135 mm <abbrev xmlns:xlink="http://www.w3.org/1999/xlink" xlink:title="maximum likelihood" id="ABBRID0EPLAE" xlink:type="simple">ML</abbrev>) in natural environment highlighting relevant characters for its taxonomic determination <bold>A</bold> ventral water pore <bold>B–D</bold> web of dorsal arms coiled on the ventral side and deployed when female was feeling threatened <bold>E</bold> egg mass <bold>F</bold> web displaying an iridescent greenish glow and a reddish brown color <bold>G–I</bold> evidence of autotomy: segments detached from interbrachial membrane showing slender arm, part of the connective tissue, circulatory system and chromatophores pattern characteristic of the species.</p></caption><graphic xmlns:xlink="http://www.w3.org/1999/xlink" xlink:href="zookeys-1012-055-g002.jpg" position="float" orientation="portrait" xlink:type="simple" id="oo_501545.jpg"><uri content-type="original_file" xlink:type="simple">https://binary.pensoft.net/fig/501545</uri></graphic></fig><p>The fresh octopus had a brownish-purple color on the dorsal mantle and the head, while the ventral mantle was iridescent-silvery. The mantle was thick and muscular. The eyes were lateral. It had one pair of cephalic pores on the dorsal head between the eyes, and another, smaller pair on the ventral head adjacent to the funnel opening. The funnel extended beyond eye level and 14 gill filaments were counted. The arms were unequal in length and shape. The dorsal arms (arm pairs I and II) were much longer than the ventral arms (arm pairs III and IV); arms I and II were truncated. The suckers were biserial, decreasing in size towards the distal portion of each arm. One deep web was present between the four dorsal arms. The depth of the interdigital membrane was well developed and V-shaped. The nuchal folds numbered eight (Fig. <xref ref-type="fig" rid="F3">3A–E</xref>). The radula had seven teeth as well as two thin, rectangular marginal plates per transverse row. The rachidian teeth were tricuspid with an A2 seriation. The first lateral teeth were much smaller than the second lateral and rachidian teeth. The marginal teeth were long and slender and spine-shaped (Fig. <xref ref-type="fig" rid="F4">4</xref>). The color pattern and the morphological features described above as well as the body measurements and morphometric indices presented in Tables <xref ref-type="table" rid="T1">1</xref>, <xref ref-type="table" rid="T2">2</xref> of the analyzed specimen fully correspond to <italic><tp:taxon-name><tp:taxon-name-part taxon-name-part-type="genus" reg="Tremoctopus">T.</tp:taxon-name-part> <tp:taxon-name-part taxon-name-part-type="species" reg="violaceus">violaceus</tp:taxon-name-part></tp:taxon-name></italic>, (<xref ref-type="bibr" rid="B39">Thomas 1977</xref>; <xref ref-type="bibr" rid="B32">Roper and Voss 1983</xref>; Orsi 2009; <xref ref-type="bibr" rid="B19">Mangold et al. 2018</xref>).</p><fig id="F3" position="float" orientation="portrait"><object-id xmlns:xlink="http://www.w3.org/1999/xlink" content-type="doi" xlink:type="simple">10.3897/zookeys.1012.55718.figure3</object-id><object-id xmlns:xlink="http://www.w3.org/1999/xlink" content-type="arpha" xlink:type="simple">0E1BFD64-F2DE-5FDD-A071-C1B961393ED8</object-id><label>Figure 3.</label><caption><p>Photographic record of the <italic><tp:taxon-name><tp:taxon-name-part taxon-name-part-type="genus" reg="Tremoctopus">Tremoctopus</tp:taxon-name-part> <tp:taxon-name-part taxon-name-part-type="species" reg="violaceus">violaceus</tp:taxon-name-part></tp:taxon-name></italic> fresh specimen (135 mm <abbrev xmlns:xlink="http://www.w3.org/1999/xlink" xlink:title="maximum likelihood" id="ABBRID0E5NAE" xlink:type="simple">ML</abbrev>) highlighting relevant characters for its taxonomic determination <bold>A, B</bold> dorsal and ventral view; arms unequal in length; one web between the four dorsal arms; two pairs of cephalic water pores, one pair located on dorsal surface of the head, slightly anterior to eyes at the base of first arms <bold>C</bold> second pair located ventrally, adjacent to funnel opening, at base of fourth arms; eyes large, laterally directed; funnel extends beyond eye level, distal one quarter free <bold>D</bold> bioluminescent tissue <bold>E</bold> biserial suckers on arms decreasing in size towards the distal portion <bold>F</bold> nuchal folds. To see the character dimensions, see Table <xref ref-type="table" rid="T1">1</xref>. Scale bars: 10 cm (<bold>A–C</bold>).</p></caption><graphic xmlns:xlink="http://www.w3.org/1999/xlink" xlink:href="zookeys-1012-055-g003.jpg" position="float" orientation="portrait" xlink:type="simple" id="oo_501546.jpg"><uri content-type="original_file" xlink:type="simple">https://binary.pensoft.net/fig/501546</uri></graphic></fig><table-wrap id="T1" position="float" orientation="portrait"><label>Table 1.</label><caption><p>Body measurements (in mm) of the <italic><tp:taxon-name><tp:taxon-name-part taxon-name-part-type="genus" reg="Tremoctopus">Tremoctopus</tp:taxon-name-part> <tp:taxon-name-part taxon-name-part-type="species" reg="violaceus">violaceus</tp:taxon-name-part></tp:taxon-name></italic> specimen found in the southwestern Gulf of Mexico.</p></caption><table id="TID0EIQAG" rules="all"><tbody><tr><th rowspan="1" colspan="1">Character</th><th rowspan="1" colspan="1">CNMO 8042 specimen</th></tr><tr><td rowspan="1" colspan="1">Total length (<abbrev xmlns:xlink="http://www.w3.org/1999/xlink" xlink:title="Total length" id="ABBRID0E2PAE" xlink:type="simple">TL</abbrev>)</td><td rowspan="1" colspan="1">640</td></tr><tr><td rowspan="1" colspan="1">Dorsal mantle length (<abbrev xmlns:xlink="http://www.w3.org/1999/xlink" xlink:title="maximum likelihood" id="ABBRID0EHQAE" xlink:type="simple">ML</abbrev><sub>d)</sub></td><td rowspan="1" colspan="1">135</td></tr><tr><td rowspan="1" colspan="1">Ventral mantle length (<abbrev xmlns:xlink="http://www.w3.org/1999/xlink" xlink:title="maximum likelihood" id="ABBRID0ETQAE" xlink:type="simple">ML</abbrev><sub>v)</sub></td><td rowspan="1" colspan="1">83</td></tr><tr><td rowspan="1" colspan="1">Mantle width (<abbrev xmlns:xlink="http://www.w3.org/1999/xlink" xlink:title="Mantle width" id="ABBRID0E6QAE" xlink:type="simple">MW</abbrev>)</td><td rowspan="1" colspan="1">72</td></tr><tr><td rowspan="1" colspan="1">Head length (<abbrev xmlns:xlink="http://www.w3.org/1999/xlink" xlink:title="Head length" id="ABBRID0ELRAE" xlink:type="simple">HL</abbrev>)</td><td rowspan="1" colspan="1">100</td></tr><tr><td rowspan="1" colspan="1">Head width (<abbrev xmlns:xlink="http://www.w3.org/1999/xlink" xlink:title="Head width" id="ABBRID0EXRAE" xlink:type="simple">HW</abbrev>)</td><td rowspan="1" colspan="1">94</td></tr><tr><td rowspan="1" colspan="1">Arm length I (<abbrev xmlns:xlink="http://www.w3.org/1999/xlink" xlink:title="Arm length" id="ABBRID0EDSAE" xlink:type="simple">AL</abbrev> I) (left/rigth)</td><td rowspan="1" colspan="1">365*/330*</td></tr><tr><td rowspan="1" colspan="1">Arm length II (<abbrev xmlns:xlink="http://www.w3.org/1999/xlink" xlink:title="Arm length" id="ABBRID0EPSAE" xlink:type="simple">AL</abbrev> II) (left/rigth)</td><td rowspan="1" colspan="1">332*/473</td></tr><tr><td rowspan="1" colspan="1">Arm length III (<abbrev xmlns:xlink="http://www.w3.org/1999/xlink" xlink:title="Arm length" id="ABBRID0E2SAE" xlink:type="simple">AL</abbrev> III) (left/rigth)</td><td rowspan="1" colspan="1">161/162</td></tr><tr><td rowspan="1" colspan="1">Arm length IV (<abbrev xmlns:xlink="http://www.w3.org/1999/xlink" xlink:title="Arm length" id="ABBRID0EHTAE" xlink:type="simple">AL</abbrev> IV) (left/rigth)</td><td rowspan="1" colspan="1">152/179</td></tr><tr><td rowspan="1" colspan="1">Web depth interdigital A (<abbrev xmlns:xlink="http://www.w3.org/1999/xlink" xlink:title="Web depth interdigital" id="ABBRID0ETTAE" xlink:type="simple">WDI</abbrev> A)</td><td rowspan="1" colspan="1">Until tip of truncated arm</td></tr><tr><td rowspan="1" colspan="1">Web depth interdigital B (<abbrev xmlns:xlink="http://www.w3.org/1999/xlink" xlink:title="Web depth interdigital" id="ABBRID0E6TAE" xlink:type="simple">WDI</abbrev> B)</td><td rowspan="1" colspan="1">Until tip arm</td></tr><tr><td rowspan="1" colspan="1">Web depth interdigital C (<abbrev xmlns:xlink="http://www.w3.org/1999/xlink" xlink:title="Web depth interdigital" id="ABBRID0ELUAE" xlink:type="simple">WDI</abbrev> C)</td><td rowspan="1" colspan="1">78</td></tr><tr><td rowspan="1" colspan="1">Web depth interdigital D (<abbrev xmlns:xlink="http://www.w3.org/1999/xlink" xlink:title="Web depth interdigital" id="ABBRID0EXUAE" xlink:type="simple">WDI</abbrev> D)</td><td rowspan="1" colspan="1">65</td></tr><tr><td rowspan="1" colspan="1">Web depth interdigital E (<abbrev xmlns:xlink="http://www.w3.org/1999/xlink" xlink:title="Web depth interdigital" id="ABBRID0EDVAE" xlink:type="simple">WDI</abbrev> E)</td><td rowspan="1" colspan="1">54</td></tr><tr><td rowspan="1" colspan="1">Funnel length (<abbrev xmlns:xlink="http://www.w3.org/1999/xlink" xlink:title="funnel length" id="ABBRID0EPVAE" xlink:type="simple">FuL</abbrev>)</td><td rowspan="1" colspan="1">58</td></tr><tr><td rowspan="1" colspan="1">Free funnel length (<abbrev xmlns:xlink="http://www.w3.org/1999/xlink" xlink:title="free funnel length" id="ABBRID0E2VAE" xlink:type="simple">FFL</abbrev>)</td><td rowspan="1" colspan="1">20</td></tr><tr><td rowspan="1" colspan="1">Funnel width (<abbrev xmlns:xlink="http://www.w3.org/1999/xlink" xlink:title="Funnel width" id="ABBRID0EHWAE" xlink:type="simple">FW</abbrev>) at opening</td><td rowspan="1" colspan="1">25</td></tr><tr><td rowspan="1" colspan="1">Pallial aperture (<abbrev xmlns:xlink="http://www.w3.org/1999/xlink" xlink:title="Pallial aperture" id="ABBRID0ETWAE" xlink:type="simple">PA</abbrev>)</td><td rowspan="1" colspan="1">89</td></tr><tr><td rowspan="1" colspan="1">Eye diameter (<abbrev xmlns:xlink="http://www.w3.org/1999/xlink" xlink:title="Eye diameter" id="ABBRID0E6WAE" xlink:type="simple">ED</abbrev>)</td><td rowspan="1" colspan="1">25</td></tr><tr><td rowspan="1" colspan="1">Pore size ventral (PS<sub>v</sub>) (left/rigth)</td><td rowspan="1" colspan="1">16×11 / 16×13</td></tr><tr><td rowspan="1" colspan="1">Pore size dorsal (PS<sub>d</sub>) (left/rigth)</td><td rowspan="1" colspan="1">27×18 / 27×17</td></tr><tr><td rowspan="1" colspan="1">Upper beak</td><td rowspan="1" colspan="1"/></tr><tr><td rowspan="1" colspan="1">Hood length (<abbrev xmlns:xlink="http://www.w3.org/1999/xlink" xlink:title="Hood length" id="ABBRID0EGYAE" xlink:type="simple">HoL</abbrev>)</td><td rowspan="1" colspan="1">11.0</td></tr><tr><td rowspan="1" colspan="1">Beak height (<abbrev xmlns:xlink="http://www.w3.org/1999/xlink" xlink:title="Beak height" id="ABBRID0ESYAE" xlink:type="simple">BH</abbrev>)</td><td rowspan="1" colspan="1">17.8</td></tr><tr><td rowspan="1" colspan="1">Beak length (<abbrev xmlns:xlink="http://www.w3.org/1999/xlink" xlink:title="Beak length" id="ABBRID0E5YAE" xlink:type="simple">BL</abbrev>)</td><td rowspan="1" colspan="1">16.1</td></tr><tr><td rowspan="1" colspan="1">Beak width (<abbrev xmlns:xlink="http://www.w3.org/1999/xlink" xlink:title="Beak width" id="ABBRID0EKZAE" xlink:type="simple">BW</abbrev>)</td><td rowspan="1" colspan="1">16.5</td></tr><tr><td rowspan="1" colspan="1">Lower beak</td><td rowspan="1" colspan="1"/></tr><tr><td rowspan="1" colspan="1">Rostral length (<abbrev xmlns:xlink="http://www.w3.org/1999/xlink" xlink:title="Rostral length" id="ABBRID0E4ZAE" xlink:type="simple">RL</abbrev>)</td><td rowspan="1" colspan="1">12.2</td></tr><tr><td rowspan="1" colspan="1">Wing length (<abbrev xmlns:xlink="http://www.w3.org/1999/xlink" xlink:title="Wing length " id="ABBRID0EJ1AE" xlink:type="simple">WL</abbrev>)</td><td rowspan="1" colspan="1">18.0</td></tr><tr><td rowspan="1" colspan="1">Wing width (<abbrev xmlns:xlink="http://www.w3.org/1999/xlink" xlink:title="Wing width" id="ABBRID0EV1AE" xlink:type="simple">WW</abbrev>)</td><td rowspan="1" colspan="1">9.5</td></tr><tr><td rowspan="1" colspan="1">Beak height (<abbrev xmlns:xlink="http://www.w3.org/1999/xlink" xlink:title="Beak height" id="ABBRID0EB2AE" xlink:type="simple">BH</abbrev>)</td><td rowspan="1" colspan="1">5.7</td></tr><tr><td rowspan="1" colspan="1">Beak length (<abbrev xmlns:xlink="http://www.w3.org/1999/xlink" xlink:title="Beak length" id="ABBRID0EN2AE" xlink:type="simple">BL</abbrev>)</td><td rowspan="1" colspan="1">14.0</td></tr><tr><td rowspan="1" colspan="1">Beak width (<abbrev xmlns:xlink="http://www.w3.org/1999/xlink" xlink:title="Beak width" id="ABBRID0EZ2AE" xlink:type="simple">BW</abbrev>)</td><td rowspan="1" colspan="1">19.1</td></tr></tbody></table><table-wrap-foot><fn><p>* Truncated</p></fn></table-wrap-foot></table-wrap><fig id="F4" position="float" orientation="portrait"><object-id xmlns:xlink="http://www.w3.org/1999/xlink" content-type="doi" xlink:type="simple">10.3897/zookeys.1012.55718.figure4</object-id><object-id xmlns:xlink="http://www.w3.org/1999/xlink" content-type="arpha" xlink:type="simple">95C8FFA9-025F-5935-A94C-CF504B5ED5CB</object-id><label>Figure 4.</label><caption><p>Photographic record of <bold>A</bold> upper and lower beak <bold>B</bold> radula, seven teeth and two marginal plates per transverse row are appreciated. On the approach (bottom right) rachidian teeth tricuspid with an A2 seriation is observed. For beak dimensions see Table <xref ref-type="table" rid="T1">1</xref>. Scale bars:1 mm (<bold>B</bold>).</p></caption><graphic xmlns:xlink="http://www.w3.org/1999/xlink" xlink:href="zookeys-1012-055-g004.jpg" position="float" orientation="portrait" xlink:type="simple" id="oo_501547.jpg"><uri content-type="original_file" xlink:type="simple">https://binary.pensoft.net/fig/501547</uri></graphic></fig><p>The compiled sequence of the mtDNA16S region (470 bp) obtained in this study (GenBank accession number <ext-link xmlns:xlink="http://www.w3.org/1999/xlink" ext-link-type="gen" xlink:href="MT271737" xlink:type="simple">MT271737</ext-link>) shows over 90% similarities to the <italic><tp:taxon-name><tp:taxon-name-part taxon-name-part-type="genus" reg="Tremoctopus">T.</tp:taxon-name-part> <tp:taxon-name-part taxon-name-part-type="species" reg="violaceus">violaceus</tp:taxon-name-part></tp:taxon-name></italic> homologue sequences from South Korea (<ext-link xmlns:xlink="http://www.w3.org/1999/xlink" ext-link-type="gen" xlink:href="MN435565" xlink:type="simple">MN435565</ext-link>), Taiwan (<ext-link xmlns:xlink="http://www.w3.org/1999/xlink" ext-link-type="gen" xlink:href="KY649286" xlink:type="simple">KY649286</ext-link>; <xref ref-type="bibr" rid="B6">Chiu et al. 2018</xref>), and Hawaii (<ext-link xmlns:xlink="http://www.w3.org/1999/xlink" ext-link-type="gen" xlink:href="AJ252767" xlink:type="simple">AJ252767</ext-link>). This is the first mtDNA 16S haplotype publicly available in GenBank of <italic><tp:taxon-name><tp:taxon-name-part taxon-name-part-type="genus" reg="Tremoctopus">T.</tp:taxon-name-part> <tp:taxon-name-part taxon-name-part-type="species" reg="violaceus">violaceus</tp:taxon-name-part></tp:taxon-name></italic> from the Gulf of Mexico. Other public sequences for the species correspond to haplotypes of cytochrome c oxidase subunits I (<abbrev xmlns:xlink="http://www.w3.org/1999/xlink" xlink:title="cytochrome c oxidase subunits I" id="ABBRID0EK5AE" xlink:type="simple">COI</abbrev>) and III (COIII) genes (<ext-link xmlns:xlink="http://www.w3.org/1999/xlink" ext-link-type="gen" xlink:href="AF377978" xlink:type="simple">AF377978</ext-link> and <ext-link xmlns:xlink="http://www.w3.org/1999/xlink" ext-link-type="gen" xlink:href="GU288522" xlink:type="simple">GU288522</ext-link>, respectively), and the voucher UMML:31.312. The genetic divergence among the Gulf of Mexico (Atlantic Ocean) specimen and the reference sequences from the Pacific Ocean is 6%, with 31 variable sites. All the <italic><tp:taxon-name><tp:taxon-name-part taxon-name-part-type="genus" reg="Tremoctopus">T.</tp:taxon-name-part> <tp:taxon-name-part taxon-name-part-type="species" reg="violaceus">violaceus</tp:taxon-name-part></tp:taxon-name></italic> 16S sequences are clustered in a well-supported monophyletic clade (<abbrev xmlns:xlink="http://www.w3.org/1999/xlink" xlink:title="bootstrap" id="ABBRID0ED6AE" xlink:type="simple">bs</abbrev> = 100) (Fig. <xref ref-type="fig" rid="F5">5</xref>); however, the Atlantic Ocean specimen is in a separate clade from specimens from the Pacific Ocean.</p><fig id="F5" position="float" orientation="portrait"><object-id xmlns:xlink="http://www.w3.org/1999/xlink" content-type="doi" xlink:type="simple">10.3897/zookeys.1012.55718.figure5</object-id><object-id xmlns:xlink="http://www.w3.org/1999/xlink" content-type="arpha" xlink:type="simple">EBF07CB8-DF8D-5957-80DF-2751394DA9AB</object-id><label>Figure 5.</label><caption><p>Maximum likelihood phylogenetic tree based on 16S sequences showing the relationships of <italic><tp:taxon-name><tp:taxon-name-part taxon-name-part-type="genus" reg="Tremoctopus">Tremoctopus</tp:taxon-name-part> <tp:taxon-name-part taxon-name-part-type="species" reg="violaceus">violaceus</tp:taxon-name-part></tp:taxon-name></italic>. Only bootstrap values above 90 are shown. Records from the Hawaiian Islands and South Korea–Japan were likely misidentified and correspond to <italic><tp:taxon-name><tp:taxon-name-part taxon-name-part-type="genus" reg="Tremoctopus">T.</tp:taxon-name-part> <tp:taxon-name-part taxon-name-part-type="species" reg="gracilis">gracilis</tp:taxon-name-part></tp:taxon-name></italic>.</p></caption><graphic xmlns:xlink="http://www.w3.org/1999/xlink" xlink:href="zookeys-1012-055-g005.jpg" position="float" orientation="portrait" xlink:type="simple" id="oo_501548.jpg"><uri content-type="original_file" xlink:type="simple">https://binary.pensoft.net/fig/501548</uri></graphic></fig><table-wrap id="T2" position="float" orientation="portrait"><label>Table 2.</label><caption><p>Morphometric indices of the <italic><tp:taxon-name><tp:taxon-name-part taxon-name-part-type="genus" reg="Tremoctopus">Tremoctopus</tp:taxon-name-part> <tp:taxon-name-part taxon-name-part-type="species" reg="violaceus">violaceus</tp:taxon-name-part></tp:taxon-name></italic> specimen found in the southwestern Gulf of Mexico.</p></caption><table id="TID0ET5AG" rules="all"><tbody><tr><td rowspan="1" colspan="1">
                    <bold>Index</bold>
                  </td><td rowspan="1" colspan="1">
                    <bold>CNMO 8042 specimen</bold>
                  </td></tr><tr><td rowspan="1" colspan="1">Pore length index dorsal (PLI<sub>d</sub>)</td><td rowspan="1" colspan="1">20</td></tr><tr><td rowspan="1" colspan="1">Pore length index ventral (PLI<sub>v</sub>)</td><td rowspan="1" colspan="1">12</td></tr><tr><td rowspan="1" colspan="1">Mantle width index (<abbrev xmlns:xlink="http://www.w3.org/1999/xlink" xlink:title="mantle width index" id="ABBRID0ENCAG" xlink:type="simple">MWI</abbrev>)</td><td rowspan="1" colspan="1">53</td></tr><tr><td rowspan="1" colspan="1">Head width index (<abbrev xmlns:xlink="http://www.w3.org/1999/xlink" xlink:title="Head width index" id="ABBRID0EZCAG" xlink:type="simple">HWI</abbrev>)</td><td rowspan="1" colspan="1">70</td></tr><tr><td rowspan="1" colspan="1">Mantle arm index (<abbrev xmlns:xlink="http://www.w3.org/1999/xlink" xlink:title="Mantle arm index" id="ABBRID0EFDAG" xlink:type="simple">MAI</abbrev>)</td><td rowspan="1" colspan="1">41</td></tr><tr><td rowspan="1" colspan="1">Arm length index I (<abbrev xmlns:xlink="http://www.w3.org/1999/xlink" xlink:title="Arm length index I" id="ABBRID0ERDAG" xlink:type="simple">ALI</abbrev> I) (left/rigth)</td><td rowspan="1" colspan="1">270 / 244</td></tr><tr><td rowspan="1" colspan="1">Arm length index II (<abbrev xmlns:xlink="http://www.w3.org/1999/xlink" xlink:title="Arm length index I" id="ABBRID0E4DAG" xlink:type="simple">ALI</abbrev> II) (left/rigth)</td><td rowspan="1" colspan="1">246 / 350</td></tr><tr><td rowspan="1" colspan="1">Arm length index III (<abbrev xmlns:xlink="http://www.w3.org/1999/xlink" xlink:title="Arm length index I" id="ABBRID0EJEAG" xlink:type="simple">ALI</abbrev> III) (left/rigth)</td><td rowspan="1" colspan="1">119 / 120</td></tr><tr><td rowspan="1" colspan="1">Arm length index IV (<abbrev xmlns:xlink="http://www.w3.org/1999/xlink" xlink:title="Arm length index I" id="ABBRID0EVEAG" xlink:type="simple">ALI</abbrev> IV) (left/rigth)</td><td rowspan="1" colspan="1">112 / 133</td></tr><tr><td rowspan="1" colspan="1">Arm formula (<abbrev xmlns:xlink="http://www.w3.org/1999/xlink" xlink:title="arm formula" id="ABBRID0EBFAG" xlink:type="simple">AF</abbrev>)</td><td rowspan="1" colspan="1">2,1, 4, 3</td></tr><tr><td rowspan="1" colspan="1">Arm width index (<abbrev xmlns:xlink="http://www.w3.org/1999/xlink" xlink:title="Arm width index" xlink:type="simple">AWI</abbrev>)</td><td rowspan="1" colspan="1">19.26</td></tr><tr><td rowspan="1" colspan="1">Free funnel length index (<abbrev xmlns:xlink="http://www.w3.org/1999/xlink" xlink:title="Free funnel length index" xlink:type="simple">FFuLI</abbrev>)</td><td rowspan="1" colspan="1">14.8</td></tr><tr><td rowspan="1" colspan="1">Funnel length index (<abbrev xmlns:xlink="http://www.w3.org/1999/xlink" xlink:title="Funnel length index" id="ABBRID0E2FAG" xlink:type="simple">FuLI</abbrev>)</td><td rowspan="1" colspan="1">42.9</td></tr><tr><td rowspan="1" colspan="1">Head length index (<abbrev xmlns:xlink="http://www.w3.org/1999/xlink" xlink:title="Head length index" id="ABBRID0EHGAG" xlink:type="simple">HLI</abbrev>)</td><td rowspan="1" colspan="1">74</td></tr><tr><td rowspan="1" colspan="1">Mantle width index (<abbrev xmlns:xlink="http://www.w3.org/1999/xlink" xlink:title="mantle width index" id="ABBRID0ETGAG" xlink:type="simple">MWI</abbrev>)</td><td rowspan="1" colspan="1">53.3</td></tr><tr><td rowspan="1" colspan="1">Pallial aperture index (<abbrev xmlns:xlink="http://www.w3.org/1999/xlink" xlink:title="Pallial aperture index" id="ABBRID0E6GAG" xlink:type="simple">PAI</abbrev>)</td><td rowspan="1" colspan="1">65.9</td></tr></tbody></table></table-wrap></tp:treatment-sec><ref-list><ref id="B39"><mixed-citation xmlns:xlink="http://www.w3.org/1999/xlink" xlink:type="simple"><person-group><name name-style="western"><surname>Thomas</surname><given-names>RF</given-names></name></person-group> (<year>1977</year>) <article-title>Systematics, distribution, and biology of cephalopods of genus <italic><tp:taxon-name><tp:taxon-name-part taxon-name-part-type="genus">Tremoctopus</tp:taxon-name-part></tp:taxon-name></italic> (<tp:taxon-name><tp:taxon-name-part taxon-name-part-type="order">Octopoda</tp:taxon-name-part></tp:taxon-name>: <tp:taxon-name><tp:taxon-name-part taxon-name-part-type="family">Tremoctopodidae</tp:taxon-name-part></tp:taxon-name>).</article-title><source>Bulletin of Marine Science</source><volume>27</volume>(<issue>3</issue>): <fpage>353</fpage>–<lpage>392</lpage>. <ext-link xlink:type="simple" ext-link-type="uri" xlink:href="https://www.ingentaconnect.com/contentone/umrsmas/bullmar/1977/00000027/00000003/art00001">https://www.ingentaconnect.com/contentone/umrsmas/bullmar/1977/00000027/00000003/art00001</ext-link></mixed-citation></ref><ref id="B32"><mixed-citation xmlns:xlink="http://www.w3.org/1999/xlink" xlink:type="simple"><person-group><name name-style="western"><surname>Roper</surname><given-names>CFE</given-names></name><name name-style="western"><surname>Voss</surname><given-names>GL</given-names></name></person-group> (<year>1983</year>) <article-title>Guidelines for taxonomic descriptions of cephalopod species.</article-title><source>Memoirs of the National Museum of Victoria</source><volume>44</volume>: <fpage>49</fpage>–<lpage>63</lpage>. <ext-link xlink:type="simple" ext-link-type="doi" xlink:href="10.24199/j.mmv.1983.44.03">https://doi.org/10.24199/j.mmv.1983.44.03</ext-link></mixed-citation></ref><ref id="B19"><mixed-citation xmlns:xlink="http://www.w3.org/1999/xlink" xlink:type="simple"><person-group><name name-style="western"><surname>Mangold</surname><given-names>KM</given-names></name><name name-style="western"><surname>Vecchione</surname><given-names>M</given-names></name><name name-style="western"><surname>Young</surname><given-names>RE</given-names></name></person-group> (<year>2018</year>) <tp:taxon-name><tp:taxon-name-part taxon-name-part-type="family">Tremoctopodidae</tp:taxon-name-part></tp:taxon-name> Tryon, 1879. <italic><tp:taxon-name><tp:taxon-name-part taxon-name-part-type="genus">Tremoctopus</tp:taxon-name-part></tp:taxon-name></italic> Chiaie, 1830. Blanket octopus. Version 29 March 2018. <ext-link xlink:type="simple" ext-link-type="uri" xlink:href="http://tolweb.org/Tremoctopus/20202/2018.03.29">http://tolweb.org/Tremoctopus/20202/2018.03.29</ext-link> in The Tree of Life Web Project. [Accessed 3.29.2020]</mixed-citation></ref><ref id="B6"><mixed-citation xmlns:xlink="http://www.w3.org/1999/xlink" xlink:type="simple"><person-group><name name-style="western"><surname>Chiu</surname><given-names>YW</given-names></name><name name-style="western"><surname>Chang</surname><given-names>CW</given-names></name><name name-style="western"><surname>Shen</surname><given-names>KN</given-names></name><name name-style="western"><surname>Ju</surname><given-names>YM</given-names></name><name name-style="western"><surname>Lin</surname><given-names>HD</given-names></name></person-group> (<year>2018</year>) <article-title>Complete mitochondrial genome and the phylogenetic position of the pelagic octopus <italic><tp:taxon-name><tp:taxon-name-part taxon-name-part-type="genus">Tremoctopus</tp:taxon-name-part> <tp:taxon-name-part taxon-name-part-type="species">violaceus</tp:taxon-name-part></tp:taxon-name></italic> (<tp:taxon-name><tp:taxon-name-part taxon-name-part-type="phylum">Mollusca</tp:taxon-name-part></tp:taxon-name>: <tp:taxon-name><tp:taxon-name-part taxon-name-part-type="family">Tremoctopodidae</tp:taxon-name-part></tp:taxon-name>).</article-title><source>Mitochondrial DNA Part B</source><volume>3</volume>(<issue>2</issue>): <fpage>1248</fpage>–<lpage>1249</lpage>. <ext-link xlink:type="simple" ext-link-type="doi" xlink:href="10.1080/23802359.2018.1532347">https://doi.org/10.1080/23802359.2018.1532347</ext-link></mixed-citation></ref></ref-list></tp:taxon-treatment>
